# Supplementary material for: Aberrant Platelet Aggregation as Initial Presentation of Essential Thrombocythemia: Failure of Entero-Coated Aspirin to Reduce Platelet Hyperactivation
Source: Int J Mol Sci. 2023 Dec 22;25(1):176. doi: 10.3390/ijms25010176 (PMC10778871; doi:10.3390/ijms25010176)
Supplement: Supplementary file 1 [file ijms-25-00176-s001.zip]

Archive with 1 entries (1 files):
- ijms-2775821-supplementary.pdf
